# Supplementary material for: Callicarpa bachmaensis Soejima & Tagane (Lamiaceae), a new species from Bach Ma National Park in Thua Thien Hue Province, Central Vietnam
Source: PhytoKeys. 2016 Mar 25;(62):33–9. doi: 10.3897/phytokeys.62.7974 (PMC4856901; doi:10.3897/phytokeys.62.7974)
Supplement: XML Treatment for Callicarpa bachmaensis [file phytokeys.62.7974-treatment1.xml]

<!DOCTYPE tp:taxon-treatment
  PUBLIC "-//TaxonX//DTD Taxonomic Treatment Publishing DTD v0 20100105//EN" "tax-treatment-NSO.dtd">
<tp:taxon-treatment xmlns:tp="http://www.plazi.org/taxpub"><tp:treatment-meta><kwd-group><label>Taxon classification</label><kwd><named-content content-type="kingdom">Plantae</named-content></kwd><kwd><named-content content-type="order">Lamiales</named-content></kwd><kwd><named-content content-type="family">Lamiaceae</named-content></kwd></kwd-group><mixed-citation publication-type="journal"><person-group><name><surname>Soejima</surname><given-names>Akiko</given-names></name><name><surname>Tagane</surname><given-names>Shuichiro</given-names></name><name><surname>Van</surname><given-names>Ngoc Nguyen</given-names></name><name><surname>Duy</surname><given-names>Chinh Nguyen</given-names></name><name><surname>Huong</surname><given-names>Nguyen Thi Thanh</given-names></name><name><surname>Yahara</surname><given-names>Tetsukazu</given-names></name></person-group><article-title><italic><tp:taxon-name><tp:taxon-name-part taxon-name-part-type="genus">Callicarpa</tp:taxon-name-part> <tp:taxon-name-part taxon-name-part-type="species">bachmaensis</tp:taxon-name-part></tp:taxon-name></italic> Soejima &amp; Tagane (<tp:taxon-name><tp:taxon-name-part taxon-name-part-type="family">Lamiaceae</tp:taxon-name-part></tp:taxon-name>), a new species from Bach Ma National Park in Thua Thien Hue Province, Central Vietnam</article-title><source>PhytoKeys</source><day>25</day><month>3</month><year>2016</year><volume>2016</volume><issue>62</issue><fpage>33</fpage><lpage>39</lpage><pub-id pub-id-type="doi">10.3897/phytokeys.62.7974</pub-id></mixed-citation></tp:treatment-meta><tp:nomenclature><tp:taxon-name>
            <tp:taxon-name-part taxon-name-part-type="genus">Callicarpa</tp:taxon-name-part>
            <tp:taxon-name-part taxon-name-part-type="species">bachmaensis</tp:taxon-name-part>
            <object-id xmlns:xlink="http://www.w3.org/1999/xlink" content-type="ipni" xlink:type="simple">urn:lsid:ipni.org:names:77153917-1</object-id>
          </tp:taxon-name><tp:taxon-authority>Soejima &amp; Tagane</tp:taxon-authority><tp:taxon-status xmlns:xlink="http://www.w3.org/1999/xlink" xlink:type="simple">sp. nov.</tp:taxon-status><xref ref-type="fig" rid="F1">Figs 1</xref><xref ref-type="fig" rid="F2">, 2</xref></tp:nomenclature><tp:treatment-sec sec-type="Type"><title>Type.</title><p>VIETNAM. Thua Thien Hue Province, Bach Ma National Park, edge of evergreen forest along stream, <named-content xmlns:xlink="http://www.w3.org/1999/xlink" content-type="dwc:verbatimCoordinates" xlink:type="simple">16°13'36.70"N, 107°51'07.22"E</named-content>, alt. 414 m, 24 May 2015, with flowers, <italic>Tagane S., Toyama H., Yahara T., Ngoc Nguyen, Chinh Nguyen, Okabe N. V2677</italic> (holotype <named-content xmlns:xlink="http://www.w3.org/1999/xlink" content-type="dwc:institutional_code" xlink:type="simple">KYO</named-content>!, isotypes <named-content xmlns:xlink="http://www.w3.org/1999/xlink" content-type="dwc:institutional_code" xlink:type="simple">BKF</named-content>!, DLU!, <named-content xmlns:xlink="http://www.w3.org/1999/xlink" content-type="dwc:institutional_code" xlink:type="simple">FU</named-content>!, P!, <named-content xmlns:xlink="http://www.w3.org/1999/xlink" content-type="dwc:institutional_code" xlink:type="simple">VNM</named-content>!, the herbarium of Bach Ma National Park!).</p></tp:treatment-sec><tp:treatment-sec sec-type="Diagnosis"><title>Diagnosis.</title><p>
            <italic><tp:taxon-name><tp:taxon-name-part taxon-name-part-type="genus">Callicarpa</tp:taxon-name-part> <tp:taxon-name-part taxon-name-part-type="species">bachmaensis</tp:taxon-name-part></tp:taxon-name></italic> is distinguishable from the other species of <italic><tp:taxon-name><tp:taxon-name-part taxon-name-part-type="genus">Callicarpa</tp:taxon-name-part></tp:taxon-name></italic> by a combination of its liana habit, white flowers and narrowly elliptic to narrowly lanceolate, entire, occasionally subequal leaves. <italic><tp:taxon-name><tp:taxon-name-part taxon-name-part-type="genus">Callicarpa</tp:taxon-name-part> <tp:taxon-name-part taxon-name-part-type="species">angusta</tp:taxon-name-part></tp:taxon-name></italic> Schauer, endemic to Philippines, and <italic><tp:taxon-name><tp:taxon-name-part taxon-name-part-type="genus">Callicarpa</tp:taxon-name-part> <tp:taxon-name-part taxon-name-part-type="species">angustifolia</tp:taxon-name-part></tp:taxon-name></italic> King &amp; Gamble, distributed in China, Cambodia, Thailand, Vietnam, and Peninsular Malaysia, resemble to <italic><tp:taxon-name><tp:taxon-name-part taxon-name-part-type="genus">Callicarpa</tp:taxon-name-part> <tp:taxon-name-part taxon-name-part-type="species">bachmaensis</tp:taxon-name-part></tp:taxon-name></italic> in possessing narrowly elliptic leaves. However, they differ from <italic><tp:taxon-name><tp:taxon-name-part taxon-name-part-type="genus">Callicarpa</tp:taxon-name-part> <tp:taxon-name-part taxon-name-part-type="species">bachmaensis</tp:taxon-name-part></tp:taxon-name></italic> in having a shrubby habit and serrate leaves. Additionally, <italic><tp:taxon-name><tp:taxon-name-part taxon-name-part-type="genus">Callicarpa</tp:taxon-name-part> <tp:taxon-name-part taxon-name-part-type="species">angusta</tp:taxon-name-part></tp:taxon-name></italic> differs in having hairy corollas, and <italic><tp:taxon-name><tp:taxon-name-part taxon-name-part-type="genus">Callicarpa</tp:taxon-name-part> <tp:taxon-name-part taxon-name-part-type="species">angustifolia</tp:taxon-name-part></tp:taxon-name></italic> differs in having larger leaves (more than 9 cm long in <italic><tp:taxon-name><tp:taxon-name-part taxon-name-part-type="genus">Callicarpa</tp:taxon-name-part> <tp:taxon-name-part taxon-name-part-type="species">angustifolia</tp:taxon-name-part></tp:taxon-name></italic> vs. less than 9 cm long in <italic><tp:taxon-name><tp:taxon-name-part taxon-name-part-type="genus">Callicarpa</tp:taxon-name-part> <tp:taxon-name-part taxon-name-part-type="species">bachmaensis</tp:taxon-name-part></tp:taxon-name></italic>) and larger corollas (ca. 3 mm long vs. 2–2.2 mm long).</p></tp:treatment-sec><tp:treatment-sec sec-type="Description"><title>Description.</title><p>Liana-like small tree, ca. 3 m tall. Branches sweeping with gradual curve and overhanging distally. Twigs with a dense indumentum of short plumose or dendroid brown hairs, slightly 4-angular when young, later becoming terete, woody and glabrous, lenticellate; internode 8.7–13 cm long in main stems, 1.4–3 cm long in axial ones. Leaves opposite, occasionally subequal; blades narrowly elliptic to narrowly lanceolate, (2.6–)5–8 × (0.4–)0.8–2 cm in larger leaves, 1.1–4 × 0.2–1 cm in smaller ones, base acute to cuneate, apex acuminate, margin entire, upper surface with short stellate hairs or sometimes almost glabrous, also with small yellow sessile glands and a <!--PageBreak--><!--PageBreak--><!--PageBreak-->few larger sessile glands, lower surface densely covered with white stellate or sometimes pale brownish fringed peltate scale-like hairs and a few larger sessile glands, chartaceous to subcoriaceus, green and slightly lustrous above, white hairy below; midrib slightly sunken above, prominent below, secondary veins 6–10 pairs, prominent below, tertiary veins scalariforming-reticulate; petioles 0.8–1.1 cm long, with indumentum as branches. Inflorescence axillary, cymose, entirely covered with indumentum as branches, peduncles 0.8–1 cm long; bracts linear, 1.5–2 mm long; pedicels ca. 0.5 mm long. Calyx cup-shaped, 1–1.5 mm long with 4 (or 5) shallow lobes, outer surface covered with stellate or short dendroid hairs and small yellow sessile glands, inner surface almost glabrous. Corolla white, 2–2.2 mm long, divided into four lobes, tube ca. 1 mm long, lobes oblong-ovate, &lt;1 mm long, apex rounded, outer surface with yellow sessile glands, inner surface almost glabrous. Stamens 4, ca. 1 mm long exerted from corolla, filaments 2.5–3 mm long, glabrous, anthers elliptic, ca. 1 mm long, with many yellow sessile glands near connectives, dehiscing through longitudinal slits. Stigma capitate, style ca. 6 mm long, glabrous. Fruits drupaceous, spherical, 2.5–3 mm in diameter, dark purple, sparsely covered with stellate hairs.</p></tp:treatment-sec><tp:treatment-sec sec-type="Specimen examined"><title>Specimen examined.</title><p>Vietnam. 20 June 1976, with fruits, <italic>Ly Quoc Anh 106</italic> (<named-content xmlns:xlink="http://www.w3.org/1999/xlink" content-type="dwc:institutional_code" xlink:type="simple">HN</named-content>!); Lao Cai Province: Liem Phu, Van Ban, 10 June 2008, with flowers, <italic>Binh N.Q. &amp; Cuong D.D. VN1985</italic> (<named-content xmlns:xlink="http://www.w3.org/1999/xlink" content-type="dwc:institutional_code" xlink:type="simple">HN</named-content>!); Quang Nam-Da Nang Province: Hà ra, Giăng village, 13 July 1986, with fruits, <italic>LX-VN 2958</italic> (<named-content xmlns:xlink="http://www.w3.org/1999/xlink" content-type="dwc:institutional_code" xlink:type="simple">HN</named-content>!); Vinh Phuc Province: Me Linh Biodiversity Station, Ngoc Thanh Commune, 24 Oct. 2001, with fruits, <italic>Phuong et al. 4611</italic> (<named-content xmlns:xlink="http://www.w3.org/1999/xlink" content-type="dwc:institutional_code" xlink:type="simple">HN</named-content>!).</p></tp:treatment-sec><tp:treatment-sec sec-type="Phenology"><title>Phenology.</title><p>Flowering specimens were collected in May and June; fruiting in June, July, and October.</p></tp:treatment-sec><tp:treatment-sec sec-type="Distribution and habitat"><title>Distribution and habitat.</title><p>VIETNAM: Northeast (Lao Cai and Vinh Phuc Province) and Central coast (Thua Thien Hue, Quang Nam and Da Nang Province) (Fig. <xref ref-type="fig" rid="F3">3</xref>). In the type locality, Bach Ma National Park, Thua Thien Hue Province, a small population was found at the edge of humid broad-leaved evergreen forest along a stream, at altitude ca. 400 m, in which <italic><tp:taxon-name><tp:taxon-name-part taxon-name-part-type="genus">Dipterocarpus</tp:taxon-name-part> <tp:taxon-name-part taxon-name-part-type="species">hasseltii</tp:taxon-name-part></tp:taxon-name></italic> Blume (<tp:taxon-name><tp:taxon-name-part taxon-name-part-type="family">Dipterocarpaceae</tp:taxon-name-part></tp:taxon-name>), <italic><tp:taxon-name><tp:taxon-name-part taxon-name-part-type="genus">Croton</tp:taxon-name-part> <tp:taxon-name-part taxon-name-part-type="species">argyratus</tp:taxon-name-part></tp:taxon-name></italic> Blume (<tp:taxon-name><tp:taxon-name-part taxon-name-part-type="family">Euphorbiaceae</tp:taxon-name-part></tp:taxon-name>), <italic><tp:taxon-name><tp:taxon-name-part taxon-name-part-type="genus">Vitex</tp:taxon-name-part> <tp:taxon-name-part taxon-name-part-type="species">axillariflora</tp:taxon-name-part></tp:taxon-name></italic> (Merr.) Bramley (<tp:taxon-name><tp:taxon-name-part taxon-name-part-type="family">Lamiaceae</tp:taxon-name-part></tp:taxon-name>), <italic><tp:taxon-name><tp:taxon-name-part taxon-name-part-type="genus">Beilschmiedia</tp:taxon-name-part> <tp:taxon-name-part taxon-name-part-type="species">henghsienensis</tp:taxon-name-part></tp:taxon-name></italic> S. K. Lee &amp; Y. T. Wei (<tp:taxon-name><tp:taxon-name-part taxon-name-part-type="family">Lauraceae</tp:taxon-name-part></tp:taxon-name>), <italic><tp:taxon-name><tp:taxon-name-part taxon-name-part-type="genus">Litsea</tp:taxon-name-part> <tp:taxon-name-part taxon-name-part-type="species">balansae</tp:taxon-name-part></tp:taxon-name></italic> Lecomte (<tp:taxon-name><tp:taxon-name-part taxon-name-part-type="family">Lauraceae</tp:taxon-name-part></tp:taxon-name>), <italic><tp:taxon-name><tp:taxon-name-part taxon-name-part-type="genus">Heritiera</tp:taxon-name-part> <tp:taxon-name-part taxon-name-part-type="species">augustata</tp:taxon-name-part></tp:taxon-name></italic> Pierre (<tp:taxon-name><tp:taxon-name-part taxon-name-part-type="family">Malvaceae</tp:taxon-name-part></tp:taxon-name>), <italic><tp:taxon-name><tp:taxon-name-part taxon-name-part-type="genus">Syzygium</tp:taxon-name-part> <tp:taxon-name-part taxon-name-part-type="species">diospyrifolium</tp:taxon-name-part></tp:taxon-name></italic> (Wall. ex Duthie) S. N. Mitra (<tp:taxon-name><tp:taxon-name-part taxon-name-part-type="family">Myrtaceae</tp:taxon-name-part></tp:taxon-name>), <italic><tp:taxon-name><tp:taxon-name-part taxon-name-part-type="genus">Syzygium</tp:taxon-name-part> <tp:taxon-name-part taxon-name-part-type="species">siamense</tp:taxon-name-part></tp:taxon-name></italic> (Craib) Chantar. &amp; J. Parn. (<tp:taxon-name><tp:taxon-name-part taxon-name-part-type="family">Myrtaceae</tp:taxon-name-part></tp:taxon-name>), <italic><tp:taxon-name><tp:taxon-name-part taxon-name-part-type="genus">Adina</tp:taxon-name-part> <tp:taxon-name-part taxon-name-part-type="species">pilulifera</tp:taxon-name-part></tp:taxon-name></italic> (Lam.) Franch. ex Drake (<tp:taxon-name><tp:taxon-name-part taxon-name-part-type="family">Rubiaceae</tp:taxon-name-part></tp:taxon-name>) dominate.</p><fig id="F1" position="float" orientation="portrait"><label>Figure 1.</label><caption><p>
          <italic><tp:taxon-name><tp:taxon-name-part taxon-name-part-type="genus">Callicarpa</tp:taxon-name-part> <tp:taxon-name-part taxon-name-part-type="species">bachmaensis</tp:taxon-name-part></tp:taxon-name></italic> Soejima &amp; Tagane, sp. nov. <bold>A</bold> Branch apex <bold>B</bold> Flowering branch <bold>C</bold> Abaxial surface of lamina <bold>D</bold> Inflorescences <bold>E</bold> Twigs and base of petiole, <bold>F</bold> Infructescence [<italic>Binh &amp; Cuong VN1985</italic> (<named-content xmlns:xlink="http://www.w3.org/1999/xlink" content-type="dwc:institutional_code" xlink:type="simple">HN</named-content>). Scale bar E = 5 mm].</p></caption><graphic xmlns:xlink="http://www.w3.org/1999/xlink" xlink:href="phytokeys-062-033-g001.jpg" position="float" orientation="portrait" xlink:type="simple" id="oo_82788.jpg"/></fig><fig id="F2" position="float" orientation="portrait"><label>Figure 2.</label><caption><p>
          <italic><tp:taxon-name><tp:taxon-name-part taxon-name-part-type="genus">Callicarpa</tp:taxon-name-part> <tp:taxon-name-part taxon-name-part-type="species">bachmaensis</tp:taxon-name-part></tp:taxon-name></italic> Soejima &amp; Tagane, sp. nov. <bold>A</bold> Flowering branch <bold>B</bold> Stellate and dendroid hairs on calyx (left three) and lower surface of leaves (right) <bold>C</bold> Abaxial surface of lamina <bold>D</bold> Flower with the corolla dissected to show filaments and style <bold>E</bold> Fruit. Materials: <italic>Tagane et al. V2677</italic>.</p></caption><graphic xmlns:xlink="http://www.w3.org/1999/xlink" xlink:href="phytokeys-062-033-g002.jpg" position="float" orientation="portrait" xlink:type="simple" id="oo_82789.jpg"/></fig><fig id="F3" position="float" orientation="portrait"><label>Figure 3.</label><caption><p>Distribution of <italic><tp:taxon-name><tp:taxon-name-part taxon-name-part-type="genus">Callicarpa</tp:taxon-name-part> <tp:taxon-name-part taxon-name-part-type="species">bachmaensis</tp:taxon-name-part></tp:taxon-name></italic> Soejima &amp; Tagane. Black triangle: type locality in Bach Ma National Park; white triangle: other collection sites in Vietnam.</p></caption><graphic xmlns:xlink="http://www.w3.org/1999/xlink" xlink:href="phytokeys-062-033-g003.jpg" position="float" orientation="portrait" xlink:type="simple" id="oo_82790.jpg"/></fig></tp:treatment-sec><tp:treatment-sec sec-type="GenBank accession no"><title>GenBank accession no.</title><p>
            <italic>Tagane et al. V2677</italic>: LC120829 (<italic>rbcL</italic>), LC120830 (<italic>matK</italic>).</p></tp:treatment-sec><tp:treatment-sec sec-type="Etymology"><title>Etymology.</title><p>The specific epithet <italic>bachmaensis</italic> reflects the name of the locality where the type specimen was collected.</p></tp:treatment-sec><tp:treatment-sec sec-type="Conservation status"><title>Conservation status.</title><p>
            <abbrev xmlns:xlink="http://www.w3.org/1999/xlink" xlink:type="simple"><def><p> Data Deficient </p></def>(DD)</abbrev>. <italic><tp:taxon-name><tp:taxon-name-part taxon-name-part-type="genus">Callicarpa</tp:taxon-name-part> <tp:taxon-name-part taxon-name-part-type="species">bachmaensis</tp:taxon-name-part></tp:taxon-name></italic> is collected from north and central Vietnam. In the type locality, Bach Ma National Park, the number of individuals is likely stable, but at present we have no reliable information on its abundance and range. Further investigations are needed to accurately assess its status in the natural habitat.</p><!--PageBreak--></tp:treatment-sec></tp:taxon-treatment>
